# Supplementary material for: Validation and Application of a Low-Cost Sorting Device for Fumonisin Reduction in Maize
Source: Toxins (Basel). 2021 Sep 14;13(9):652. doi: 10.3390/toxins13090652 (PMC8473030; doi:10.3390/toxins13090652)
Supplement: Supplementary file 1 [file toxins-13-00652-s001.zip]

Archive with 5 entries (4 files):
- Toxins Supplementary/
- Toxins Supplementary/Toxins_File_S1.stl
- Toxins Supplementary/Toxins_Table_S1.csv
- Toxins Supplementary/Toxins_Table_S2.csv
- Toxins Supplementary/Toxins_Table_S3.csv
