# Supplementary material for: Validation and Application of a Low-Cost Sorting Device for Fumonisin Reduction in Maize
Source: Toxins (Basel). 2021 Sep 14;13(9):652. doi: 10.3390/toxins13090652 (PMC8473030; doi:10.3390/toxins13090652)
Supplement: Supplementary file 1 [file toxins-13-00652-s001.zip › Toxins Supplementary/Toxins_Table_S1.csv]

setting	trial	pass	plastic_kernel_density_gml	rejected_proportion
13	1	1	1.15	0.031914894
13	2	1	1.15	0.021276596
13	3	1	1.15	0.031914894
14	1	1	1.15	0.010638298
14	2	1	1.15	0.010638298
14	3	1	1.15	0.021276596
15	1	1	1.15	0.053191489
15	2	1	1.15	0.010638298
15	3	1	1.15	0
16	1	1	1.15	0.010638298
16	2	1	1.15	0.010638298
16	3	1	1.15	0.010638298
17	1	1	1.15	0
17	2	1	1.15	0
17	3	1	1.15	0.010638298
13	1	1	1.05	0.16
13	2	1	1.05	0.05
13	3	1	1.05	0.11
14	1	1	1.05	0.07
14	2	1	1.05	0.06
14	3	1	1.05	0.04
15	1	1	1.05	0.01
15	2	1	1.05	0.04
15	3	1	1.05	0.03
16	1	1	1.05	0.03
16	2	1	1.05	0.04
16	3	1	1.05	0.01
17	1	1	1.05	0
17	2	1	1.05	0.02
17	3	1	1.05	0.01
13	1	1	1.09	0.183673469
13	2	1	1.09	0.132653061
13	3	1	1.09	0.071428571
14	1	1	1.09	0.06122449
14	2	1	1.09	0.091836735
14	3	1	1.09	0.081632653
15	1	1	1.09	0.051020408
15	2	1	1.09	0.040816327
15	3	1	1.09	0.06122449
16	1	1	1.09	0.020408163
16	2	1	1.09	0.020408163
16	3	1	1.09	0.040816327
17	1	1	1.09	0.020408163
17	2	1	1.09	0
17	3	1	1.09	0.030612245
13	1	1	0.96	0.21
13	2	1	0.96	0.33
13	3	1	0.96	0.24
14	1	1	0.96	0.11
14	2	1	0.96	0.08
14	3	1	0.96	0.12
15	1	1	0.96	0.09
15	2	1	0.96	0.11
15	3	1	0.96	0.12
16	1	1	0.96	0.1
16	2	1	0.96	0.09
16	3	1	0.96	0.05
17	1	1	0.96	0.02
17	2	1	0.96	0.03
17	3	1	0.96	0.07
13	1	1	0.84	0.41
13	2	1	0.84	0.41
13	3	1	0.84	0.48
14	1	1	0.84	0.42
14	2	1	0.84	0.33
14	3	1	0.84	0.42
15	1	1	0.84	0.21
15	2	1	0.84	0.2
15	3	1	0.84	0.29
16	1	1	0.84	0.17
16	2	1	0.84	0.21
16	3	1	0.84	0.28
17	1	1	0.84	0.25
17	2	1	0.84	0.19
17	3	1	0.84	0.15
13	1	1	0.78	0.533333333
13	2	1	0.78	0.56
13	3	1	0.78	0.466666667
14	1	1	0.78	0.44
14	2	1	0.78	0.52
14	3	1	0.78	0.4
15	1	1	0.78	0.426666667
15	2	1	0.78	0.466666667
15	3	1	0.78	0.36
16	1	1	0.78	0.28
16	2	1	0.78	0.28
16	3	1	0.78	0.333333333
17	1	1	0.78	0.186666667
17	2	1	0.78	0.253333333
17	3	1	0.78	0.333333333
13	1	1	0.68	0.85
13	2	1	0.68	0.85
13	3	1	0.68	0.86
14	1	1	0.68	0.66
14	2	1	0.68	0.73
14	3	1	0.68	0.74
15	1	1	0.68	0.59
15	2	1	0.68	0.56
15	3	1	0.68	0.66
16	1	1	0.68	0.54
16	2	1	0.68	0.56
16	3	1	0.68	0.54
17	1	1	0.68	0.39
17	2	1	0.68	0.49
17	3	1	0.68	0.45
13	1	2	1.15	0.063829787
13	2	2	1.15	0.042553191
13	3	2	1.15	0.063829787
14	1	2	1.15	0.031914894
14	2	2	1.15	0.031914894
14	3	2	1.15	0.021276596
15	1	2	1.15	0.053191489
15	2	2	1.15	0.010638298
15	3	2	1.15	0.010638298
16	1	2	1.15	0.010638298
16	2	2	1.15	0.010638298
16	3	2	1.15	0.021276596
17	1	2	1.15	0.010638298
17	2	2	1.15	0.021276596
17	3	2	1.15	0.021276596
13	1	2	1.05	0.2
13	2	2	1.05	0.11
13	3	2	1.05	0.21
14	1	2	1.05	0.14
14	2	2	1.05	0.09
14	3	2	1.05	0.09
15	1	2	1.05	0.06
15	2	2	1.05	0.09
15	3	2	1.05	0.08
16	1	2	1.05	0.05
16	2	2	1.05	0.05
16	3	2	1.05	0.04
17	1	2	1.05	0.02
17	2	2	1.05	0.05
17	3	2	1.05	0.01
13	1	2	1.09	0.346938776
13	2	2	1.09	0.275510204
13	3	2	1.09	0.214285714
14	1	2	1.09	0.102040816
14	2	2	1.09	0.163265306
14	3	2	1.09	0.183673469
15	1	2	1.09	0.071428571
15	2	2	1.09	0.071428571
15	3	2	1.09	0.091836735
16	1	2	1.09	0.020408163
16	2	2	1.09	0.071428571
16	3	2	1.09	0.112244898
17	1	2	1.09	0.030612245
17	2	2	1.09	0.030612245
17	3	2	1.09	0.06122449
13	1	2	0.96	0.35
13	2	2	0.96	0.48
13	3	2	0.96	0.41
14	1	2	0.96	0.28
14	2	2	0.96	0.2
14	3	2	0.96	0.23
15	1	2	0.96	0.21
15	2	2	0.96	0.2
15	3	2	0.96	0.24
16	1	2	0.96	0.22
16	2	2	0.96	0.16
16	3	2	0.96	0.08
17	1	2	0.96	0.05
17	2	2	0.96	0.08
17	3	2	0.96	0.14
13	1	2	0.84	0.71
13	2	2	0.84	0.76
13	3	2	0.84	0.75
14	1	2	0.84	0.58
14	2	2	0.84	0.54
14	3	2	0.84	0.67
15	1	2	0.84	0.4
15	2	2	0.84	0.46
15	3	2	0.84	0.45
16	1	2	0.84	0.3
16	2	2	0.84	0.37
16	3	2	0.84	0.4
17	1	2	0.84	0.39
17	2	2	0.84	0.39
17	3	2	0.84	0.3
13	1	2	0.78	0.786666667
13	2	2	0.78	0.826666667
13	3	2	0.78	0.84
14	1	2	0.78	0.706666667
14	2	2	0.78	0.773333333
14	3	2	0.78	0.666666667
15	1	2	0.78	0.613333333
15	2	2	0.78	0.626666667
15	3	2	0.78	0.64
16	1	2	0.78	0.533333333
16	2	2	0.78	0.573333333
16	3	2	0.78	0.493333333
17	1	2	0.78	0.373333333
17	2	2	0.78	0.346666667
17	3	2	0.78	0.533333333
13	1	2	0.68	0.94
13	2	2	0.68	0.95
13	3	2	0.68	0.96
14	1	2	0.68	0.91
14	2	2	0.68	0.88
14	3	2	0.68	0.91
15	1	2	0.68	0.8
15	2	2	0.68	0.82
15	3	2	0.68	0.86
16	1	2	0.68	0.75
16	2	2	0.68	0.77
16	3	2	0.68	0.85
17	1	2	0.68	0.69
17	2	2	0.68	0.74
17	3	2	0.68	0.72
13	1	3	1.15	0.095744681
13	2	3	1.15	0.085106383
13	3	3	1.15	0.106382979
14	1	3	1.15	0.031914894
14	2	3	1.15	0.053191489
14	3	3	1.15	0.031914894
15	1	3	1.15	0.063829787
15	2	3	1.15	0.021276596
15	3	3	1.15	0.010638298
16	1	3	1.15	0.021276596
16	2	3	1.15	0.010638298
16	3	3	1.15	0.021276596
17	1	3	1.15	0.031914894
17	2	3	1.15	0.031914894
17	3	3	1.15	0.021276596
13	1	3	1.05	0.29
13	2	3	1.05	0.17
13	3	3	1.05	0.34
14	1	3	1.05	0.23
14	2	3	1.05	0.16
14	3	3	1.05	0.14
15	1	3	1.05	0.08
15	2	3	1.05	0.13
15	3	3	1.05	0.12
16	1	3	1.05	0.05
16	2	3	1.05	0.06
16	3	3	1.05	0.07
17	1	3	1.05	0.04
17	2	3	1.05	0.05
17	3	3	1.05	0.03
13	1	3	1.09	0.397959184
13	2	3	1.09	0.37755102
13	3	3	1.09	0.326530612
14	1	3	1.09	0.163265306
14	2	3	1.09	0.224489796
14	3	3	1.09	0.244897959
15	1	3	1.09	0.112244898
15	2	3	1.09	0.112244898
15	3	3	1.09	0.163265306
16	1	3	1.09	0.040816327
16	2	3	1.09	0.091836735
16	3	3	1.09	0.12244898
17	1	3	1.09	0.051020408
17	2	3	1.09	0.06122449
17	3	3	1.09	0.071428571
13	1	3	0.96	0.45
13	2	3	0.96	0.56
13	3	3	0.96	0.57
14	1	3	0.96	0.4
14	2	3	0.96	0.31
14	3	3	0.96	0.4
15	1	3	0.96	0.24
15	2	3	0.96	0.28
15	3	3	0.96	0.29
16	1	3	0.96	0.29
16	2	3	0.96	0.24
16	3	3	0.96	0.13
17	1	3	0.96	0.09
17	2	3	0.96	0.15
17	3	3	0.96	0.19
13	1	3	0.84	0.83
13	2	3	0.84	0.88
13	3	3	0.84	0.87
14	1	3	0.84	0.71
14	2	3	0.84	0.74
14	3	3	0.84	0.76
15	1	3	0.84	0.55
15	2	3	0.84	0.63
15	3	3	0.84	0.58
16	1	3	0.84	0.49
16	2	3	0.84	0.5
16	3	3	0.84	0.57
17	1	3	0.84	0.43
17	2	3	0.84	0.5
17	3	3	0.84	0.43
13	1	3	0.78	0.933333333
13	2	3	0.78	0.893333333
13	3	3	0.78	0.933333333
14	1	3	0.78	0.84
14	2	3	0.78	0.866666667
14	3	3	0.78	0.84
15	1	3	0.78	0.733333333
15	2	3	0.78	0.733333333
15	3	3	0.78	0.8
16	1	3	0.78	0.706666667
16	2	3	0.78	0.693333333
16	3	3	0.78	0.586666667
17	1	3	0.78	0.48
17	2	3	0.78	0.44
17	3	3	0.78	0.693333333
13	1	3	0.68	0.99
13	2	3	0.68	0.99
13	3	3	0.68	1
14	1	3	0.68	0.98
14	2	3	0.68	0.97
14	3	3	0.68	0.96
15	1	3	0.68	0.93
15	2	3	0.68	0.97
15	3	3	0.68	0.93
16	1	3	0.68	0.88
16	2	3	0.68	0.88
16	3	3	0.68	0.92
17	1	3	0.68	0.84
17	2	3	0.68	0.81
17	3	3	0.68	0.85
