# Supplementary material for: Validation and Application of a Low-Cost Sorting Device for Fumonisin Reduction in Maize
Source: Toxins (Basel). 2021 Sep 14;13(9):652. doi: 10.3390/toxins13090652 (PMC8473030; doi:10.3390/toxins13090652)
Supplement: Supplementary file 1 [file toxins-13-00652-s001.zip › Toxins Supplementary/Toxins_Table_S2.csv]

sample_id	fraction	total_mass_g	mass_proportion_unsorted	100K_1_g	100K_2_g	100K_3_g	100K_average_g	BD_vol_1_ml	BD_vol_2_ml	BD_vol_3_ml	BD_mass_1_g	BD_mass_2_g	BD_mass_3_g	BD_1_gml	BD_2_gml	BD_3_gml	BD_average_gml	fumonisin_ppm
101	Unsorted	700	1	30.595	31.005	30.689	30.763	200	200	200	160.43	157.64	160.66	0.80215	0.7882	0.8033	0.797883333	77.5
104	Unsorted	700	1	34.947	35.239	35.257	35.14766667	200	200	200	161.95	159.02	160.91	0.80975	0.7951	0.80455	0.803133333	2.48
108	Unsorted	700	1	31.175	30.954	30.023	30.71733333	200	200	200	147.16	146.37	147.2	0.7358	0.73185	0.736	0.73455	58.15
110	Unsorted	700	1	37.289	37.71	37.136	37.37833333	200	200	200	152.92	152.73	153.35	0.7646	0.76365	0.76675	0.765	23.474
116	Unsorted	700	1	31.499	30.19	30.094	30.59433333	200	200	200	146.73	143.83	145.52	0.73365	0.71915	0.7276	0.7268	60.62
117	Unsorted	700	1	35.868	34.618	35.41	35.29866667	200	200	200	157.82	156.12	155.3	0.7891	0.7806	0.7765	0.782066667	24.3
119	Unsorted	700	1	28.347	29.116	28.723	28.72866667	200	200	200	157.12	158.1	159.25	0.7856	0.7905	0.79625	0.790783333	44.57
120	Unsorted	700	1	30.474	31.084	31.158	30.90533333	200	200	200	154.92	152.46	149.69	0.7746	0.7623	0.74845	0.761783333	63.57
201	Unsorted	700	1	28.701	29.481	28.672	28.95133333	200	200	200	162.99	162.43	160.99	0.81495	0.81215	0.80495	0.810683333	6.27
204	Unsorted	700	1	30.032	29.193	29.204	29.47633333	200	200	200	157.06	159.78	157.66	0.7853	0.7989	0.7883	0.790833333	82.14
206	Unsorted	700	1	35.53	34.819	33.445	34.598	200	200	200	159.38	161.52	159.61	0.7969	0.8076	0.79805	0.80085	9.67
211	Unsorted	700	1	32.447	30.76	30.93	31.379	200	200	200	153.82	155.29	153.9	0.7691	0.77645	0.7695	0.771683333	9.64
212	Unsorted	700	1	33.891	33.325	32.972	33.396	200	200	200	147.89	149.39	149.82	0.73945	0.74695	0.7491	0.745166667	16.116
213	Unsorted	700	1	32.661	35.331	35.435	34.47566667	200	200	200	155.23	155.34	154.76	0.77615	0.7767	0.7738	0.77555	3.69
215	Unsorted	700	1	39.011	36.788	38.052	37.95033333	200	200	200	157.65	156.55	156.91	0.78825	0.78275	0.78455	0.785183333	3.68
217	Unsorted	700	1	34	34.58	34.683	34.421	200	200	200	159.05	160.97	159.78	0.79525	0.80485	0.7989	0.799666667	5.3
303	Unsorted	700	1	35.295	34.955	34.124	34.79133333	200	200	200	160.01	159.65	158.38	0.80005	0.79825	0.7919	0.796733333	85.72
307	Unsorted	700	1	30.126	31.928	30.767	30.94033333	200	200	200	152.36	148.86	150.78	0.7618	0.7443	0.7539	0.753333333	3.38
311	Unsorted	700	1	38.963	38.075	37.486	38.17466667	200	200	200	155.93	155.16	157.96	0.77965	0.7758	0.7898	0.78175	185.68
312	Unsorted	700	1	29.083	31.014	30.624	30.24033333	200	200	200	156	156.52	154.6	0.78	0.7826	0.773	0.778533333	103.72
313	Unsorted	700	1	29.132	29.462	28.898	29.164	200	200	200	163.37	162.48	163.24	0.81685	0.8124	0.8162	0.81515	56.72
315	Unsorted	700	1	32	31.635	32.503	32.046	200	200	200	151.08	147.73	148.83	0.7554	0.73865	0.74415	0.746066667	109.56
317	Unsorted	700	1	30.798	30.69	30.916	30.80133333	200	200	200	162.97	163.66	164.08	0.81485	0.8183	0.8204	0.81785	107.92
319	Unsorted	700	1	34.37	34.661	34.593	34.54133333	200	200	200	158.44	156.6	158.63	0.7922	0.783	0.79315	0.78945	8.172
101	HF	538.23	0.7689	29.78	29.94	30.585	30.10166667	200	200	200	164.32	162.14	161.15	0.8216	0.8107	0.80575	0.812683333	4.305
104	HF	567.5	0.810714286	35.185	35.01	35.759	35.318	200	200	200	159.99	159.84	159.8	0.79995	0.7992	0.799	0.799383333	0.358
108	HF	465.59	0.665128571	32.34	31.99	32.002	32.11066667	200	200	200	152.13	151.98	152.75	0.76065	0.7599	0.76375	0.761433333	2.32875
110	HF	562.43	0.803471429	38.498	38.718	38.585	38.60033333	200	200	200	156.25	156.47	155.64	0.78125	0.78235	0.7782	0.7806	0.648
116	HF	414.82	0.5926	31.719	32.368	32.12	32.069	200	200	200	149.76	150.38	149.18	0.7488	0.7519	0.7459	0.748866667	19.22
117	HF	480.1	0.685857143	35.756	36.518	36.375	36.21633333	200	200	200	155.87	159.89	158.03	0.77935	0.79945	0.79015	0.78965	30.41
119	HF	522.82	0.746885714	30.22	30.007	29.234	29.82033333	200	200	200	160.7	159.42	159.89	0.8035	0.7971	0.79945	0.800016667	8.1205
120	HF	412.95	0.589928571	31.179	32.052	31.132	31.45433333	200	200	126	159.2	155.28	98.18	0.796	0.7764	0.779206349	0.783868783	2.917
201	HF	527.14	0.753057143	30.655	29.772	29.586	30.00433333	200	200	200	163.89	166.35	162.03	0.81945	0.83175	0.81015	0.82045	3.325
204	HF	403.78	0.576828571	29.805	29.874	30.24	29.973	200	200	200	163.32	160.25	161.27	0.8166	0.80125	0.80635	0.808066667	30.91
206	HF	474.14	0.677342857	36.068	36.295	36.665	36.34266667	200	200	182	163.75	160.15	148.58	0.81875	0.80075	0.816373626	0.811957875	31.81
211	HF	333.41	0.4763	33.503	32.53	32.178	32.737	200	200	NA	158.22	156.55		0.7911	0.78275		0.786925	0.422
212	HF	468.78	0.669685714	34.94	34.407	34.745	34.69733333	200	200	200	151.2	152.63	151.28	0.756	0.76315	0.7564	0.758516667	0.97025
213	HF	491.89	0.7027	34.133	33.986	33.635	33.918	200	200	200	157.03	156.52	156.24	0.78515	0.7826	0.7812	0.782983333	10.114
215	HF	591.07	0.844385714	39.213	36.1	39.289	38.20066667	200	200	200	156.82	157.32	159.06	0.7841	0.7866	0.7953	0.788666667	0.624
217	HF	525.8	0.751142857	34.3	33.91	34.736	34.31533333	200	200	200	162.45	163.81	161.49	0.81225	0.81905	0.80745	0.812916667	51.74
303	HF	577.84	0.825485714	34.623	33.937	35.423	34.661	200	200	200	158.3	163.03	164.56	0.7915	0.81515	0.8228	0.809816667	1.024
307	HF	430.642	0.615202857	34.49	32.894	32.723	33.369	200	200	152	156.1	155.88	117.79	0.7805	0.7794	0.774934211	0.77827807	2.184
311	HF	631.94	0.902771429	38.175	37.492	38.333	38	200	200	200	156.47	155.1	156.79	0.78235	0.7755	0.78395	0.7806	0.528
312	HF	336.49	0.4807	31.056	30.487	30.438	30.66033333	200	200	NA	154.85	156.13		0.77425	0.78065		0.77745	7.716
313	HF	488.38	0.697685714	31.006	29.638	29.832	30.15866667	200	200	200	166.44	164.17	164.75	0.8322	0.82085	0.82375	0.8256	2.164
315	HF	509.28	0.727542857	32.108	32.21	33.021	32.44633333	200	200	200	148.92	149.35	149.23	0.7446	0.74675	0.74615	0.745833333	1.948
317	HF	529.71	0.756728571	30.464	30.955	30.457	30.62533333	200	200	200	163.53	162.71	162.66	0.81765	0.81355	0.8133	0.814833333	7.44
319	HF	409.81	0.585442857	35.042	35.255	36.662	35.653	200	200	200	159.51	158.69	157.3	0.79755	0.79345	0.7865	0.7925	3.34775
101	LF	28.029	0.040041429	21.5	NA	NA	21.5	46	NA	NA	28.026	NA	NA	0.60926087	NA	NA	0.60926087	214.8
104	LF	35.944	0.051348571	30.55463918	NA	NA	30.55463918	50	NA	NA	35.944	NA	NA	0.71888	NA	NA	0.71888	16.16
108	LF	74.4	0.106285714	24.848	23.845	23.795	24.16266667	112	NA	NA	74.401	NA	NA	0.664294643	NA	NA	0.664294643	186.92
110	LF	38.908	0.055582857	25.635	NA	NA	25.635	60	NA	NA	38.908	NA	NA	0.648466667	NA	NA	0.648466667	305.84
116	LF	100.9	0.144142857	25.704	24.002	24.83	24.84533333	100	100	100	62.997	61.991	65.635	0.62997	0.61991	0.65635	0.63541	206.24
117	LF	59.309	0.084727143	31.391	31.481	31.023	31.29833333	80	NA	NA	59.367	NA	NA	0.7420875	NA	NA	0.7420875	19.385
119	LF	50.165	0.071664286	23.913	23.704	24.746	24.121	70	NA	NA	50.165	NA	NA	0.716642857	NA	NA	0.716642857	158.14
120	LF	74.056	0.105794286	24.87	23.553	NA	24.2115	110	NA	NA	73.979	NA	NA	0.672536364	NA	NA	0.672536364	110.2
201	LF	43.202	0.061717143	24.701	NA	NA	24.701	60	NA	NA	43.193	NA	NA	0.719883333	NA	NA	0.719883333	86.92
204	LF	104.58	0.1494	27.734	25.992	25.171	26.299	100	100	100	74.035	74.601	73.027	0.74035	0.74601	0.73027	0.738876667	69.06
206	LF	55.707	0.079581429	32.237	NA	NA	32.237	78	NA	NA	55.71	NA	NA	0.714230769	NA	NA	0.714230769	99.5
211	LF	134	0.191428571	29.042	28.744	29.637	29.141	180	NA	NA	133.85	NA	NA	0.743611111	NA	NA	0.743611111	70.58
212	LF	94.04	0.134342857	27.605	28.442	28.488	28.17833333	136	NA	NA	94.05	NA	NA	0.691544118	NA	NA	0.691544118	23.412
213	LF	67.899	0.096998571	27.528	26.532	24.875	26.31166667	97	NA	NA	67.899	NA	NA	0.699989691	NA	NA	0.699989691	86.84
215	LF	30.658	0.043797143	29.89375	NA	NA	29.89375	48	NA	NA	30.645	NA	NA	0.6384375	NA	NA	0.6384375	66.32
217	LF	44.397	0.063424286	29.647	NA	NA	29.647	58	NA	NA	42.597	NA	NA	0.734431034	NA	NA	0.734431034	106.69
303	LF	25.138	0.035911429	26.57882353	NA	NA	26.57882353	36	NA	NA	25.162	NA	NA	0.698944444	NA	NA	0.698944444	136.92
307	LF	103.07	0.147242857	25.689	25.762	25.393	25.61466667	152	NA	NA	102.95	NA	NA	0.677302632	NA	NA	0.677302632	117.44
311	LF	14.277	0.020395714	21.23181818	NA	NA	21.23181818	22	NA	NA	14.315	NA	NA	0.650681818	NA	NA	0.650681818	397.2
312	LF	123.12	0.175885714	27.272	27.244	26.88	27.132	168	NA	NA	123.08	NA	NA	0.732619048	NA	NA	0.732619048	116.14
313	LF	47.616	0.068022857	23.054	22.843	NA	22.9485	64	NA	NA	47.577	NA	NA	0.743390625	NA	NA	0.743390625	222.88
315	LF	64.272	0.091817143	24.806	23.948	NA	24.377	114	NA	NA	64.274	NA	NA	0.563807018	NA	NA	0.563807018	347.68
317	LF	54.806	0.078294286	26.349	25.66129032	NA	26.00514516	75	NA	NA	54.806	NA	NA	0.730746667	NA	NA	0.730746667	105.24
319	LF	91.85	0.131214286	30.514	31.106	31.048	30.88933333	84	NA	NA	62.403	NA	NA	0.742892857	NA	NA	0.742892857	19.62
101	MF	130.15	0.185928571	28.451	29.355	27.723	28.50966667	166	NA	NA	130.11	NA	NA	0.783795181	NA	NA	0.783795181	106.16
104	MF	95.76	0.1368	32.247	32.352	32.98988764	32.52962921	124	NA	NA	95.76	NA	NA	0.772258065	NA	NA	0.772258065	6.071
108	MF	158.17	0.225957143	28.61	29.042	28.402	28.68466667	200	200	200	145.93	147.07	145.56	0.72965	0.73535	0.7278	0.730933333	44.5
110	MF	95.74	0.136771429	34.565	35.529	34.551	34.88166667	125	NA	NA	95.74	NA	NA	0.76592	NA	NA	0.76592	55.19
116	MF	178.18	0.254542857	30.396	29.896	30.18	30.15733333	200	200	200	146.96	146.79	149.98	0.7348	0.73395	0.7499	0.73955	26.99
117	MF	159.73	0.228185714	34.283	34.142	34.36	34.26166667	200	200	200	157.05	158.04	157.48	0.78525	0.7902	0.7874	0.787616667	18.71
119	MF	125.03	0.178614286	27.508	27.402	27.287	27.399	160	NA	NA	125.03	NA	NA	0.7814375	NA	NA	0.7814375	11.154
120	MF	210.22	0.300314286	30.624	31.142	30.096	30.62066667	200	76	NA	152.04	56.468	NA	0.7602	0.743	NA	0.7516	35.31
201	MF	127.77	0.182528571	26.759	27.25	27.651	27.22	160	NA	NA	127.42	NA	NA	0.796375	NA	NA	0.796375	8.916
204	MF	187.61	0.268014286	28.35	29.479	28.674	28.83433333	200	200	200	158.56	160.14	159.99	0.7928	0.8007	0.79995	0.797816667	12.57475
206	MF	169.18	0.241685714	34.444	34.801	34.198	34.481	200	NA	NA	156.43	NA	NA	0.78215	NA	NA	0.78215	11.967
211	MF	232.14	0.331628571	30.321	32.255	32.231	31.60233333	200	105	NA	154.24	77.793	NA	0.7712	0.740885714	NA	0.756042857	1.112
212	MF	134.89	0.1927	32.158	31.422	31.006	31.52866667	180	NA	NA	134.9	NA	NA	0.749444444	NA	NA	0.749444444	12.24775
213	MF	138.65	0.198071429	31.165	30.926	31.387	31.15933333	180	NA	NA	138.65	NA	NA	0.770277778	NA	NA	0.770277778	3.121
215	MF	76.446	0.109208571	35.78	35.512	NA	35.646	100	NA	NA	76.43	NA	NA	0.7643	NA	NA	0.7643	8.436
217	MF	127.31	0.181871429	32.934	32.57	32.848	32.784	160	NA	NA	127.18	NA	NA	0.794875	NA	NA	0.794875	28.21
303	MF	95.57	0.136528571	31.906	32.553	30.402	31.62033333	120	NA	NA	95.44	NA	NA	0.795333333	NA	NA	0.795333333	6.23
307	MF	164.83	0.235471429	29.422	30.116	29.891	29.80966667	200	NA	NA	152.02	NA	NA	0.7601	NA	NA	0.7601	54.05
311	MF	52.513	0.075018571	36.048	35.64615385	NA	35.84707692	70	NA	NA	52.513	NA	NA	0.750185714	NA	NA	0.750185714	0.528
312	MF	238.86	0.341228571	29.19	28.31	29.024	28.84133333	200	117	NA	151.91	86.94	NA	0.75955	0.743076923	NA	0.751313462	3.366
313	MF	158.44	0.226342857	25.477	28.397	28.575	27.483	194	NA	NA	157.99	NA	NA	0.814381443	NA	NA	0.814381443	0.538
315	MF	124.4	0.177714286	30.336	29.631	29.805	29.924	170	NA	NA	124.42	NA	NA	0.731882353	NA	NA	0.731882353	21.16
317	MF	112.35	0.1605	30.085	29.2	29.777	29.68733333	143	NA	NA	112.35	NA	NA	0.785664336	NA	NA	0.785664336	8.952
319	MF	196.47	0.280671429	33.888	33.518	33.954	33.78666667	200	200	200	156.39	154.55	153.72	0.78195	0.77275	0.7686	0.774433333	16.7055
