# Supplementary material for: Validation and Application of a Low-Cost Sorting Device for Fumonisin Reduction in Maize
Source: Toxins (Basel). 2021 Sep 14;13(9):652. doi: 10.3390/toxins13090652 (PMC8473030; doi:10.3390/toxins13090652)
Supplement: Supplementary file 1 [file toxins-13-00652-s001.zip › Toxins Supplementary/Toxins_Table_S3.csv]

sample_id	sample_number	Fraction	kernel_mass_mg	kernel_volume_mm3	kernel_density_mgmm3	kernel_symptom_score	kernel_fum_ppm	kernel_log10_fum_ppm
110	1	HF	459	438.438	1.046898307	1	0.014	-1.853871964
110	2	HF	361	330.807	1.091270741	3	0.022	-1.657577319
110	3	HF	414	376.945	1.098303466	3	0.034	-1.468521083
110	4	HF	401	409.052	0.980315461	2	0.031	-1.508638306
110	5	HF	406	394.007	1.030438546	3	0.008	-2.096910013
110	6	HF	372	362.129	1.027258242	2	0.051	-1.292429824
110	7	HF	387	376.137	1.028880435	1	0.228	-0.642065153
110	8	HF	370	301.174	1.228525703	1	0.016	-1.795880017
110	9	HF	335	341.157	0.981952591	1	0.033	-1.48148606
110	10	HF	446	446.911	0.997961563	1	0.019398599	-1.712229624
110	11	HF	370	365.401	1.012586172	2	0.037	-1.431798276
110	12	HF	298	282.721	1.054042678	3	0.068	-1.167491087
110	13	HF	413	396.572	1.041425012	1	0.0255	-1.59345982
110	14	HF	488	493.643	0.988568662	3	0.066	-1.180456064
110	15	HF	296	310.285	0.95396168	2	3.151	0.498448403
110	16	HF	462	460.282	1.003732494	2	0.02119801	-1.673704916
110	17	HF	372	373.989	0.994681662	3	0.068	-1.167491087
110	18	HF	398	404.782	0.983245302	1	0.02	-1.698970004
110	19	HF	402	400.515	1.003707726	1	0.285	-0.54515514
110	20	HF	395	390.024	1.012758189	1	0.031	-1.508638306
110	21	HF	481	473.893	1.014997056	1	0.67	-0.173925197
110	22	HF	410	412.576	0.993756302	3	0.034762905	-1.458883935
110	23	HF	422	423.833	0.995675183	2	0.073767542	-1.132134686
110	24	HF	387	373.717	1.035542938	3	0.0035	-2.455931956
110	25	HF	338	325.843	1.037309379	3	0.069	-1.161150909
110	26	HF	295	291.111	1.013359165	1	0.004	-2.397940009
110	27	HF	439	333.756	1.315332159	2	0.038	-1.420216403
110	28	HF	451	415.621	1.085123225	2	3.355	0.525692525
110	29	HF	387	376.97	1.026606892	2	0.028406812	-1.546577503
110	30	HF	378	370.525	1.020174077	1	5.801	0.763502865
110	31	HF	360	355.713	1.012051851	4	0.032401495	-1.489434958
110	32	HF	387	376.676	1.02740817	3	0.093627829	-1.028595046
110	33	HF	396	401.721	0.985758773	3	0.069281834	-1.159380622
110	34	HF	365	361.008	1.011057927	1	0.024272623	-1.614883283
110	35	HF	440	420.969	1.045207604	1	0.012557018	-1.9011135
110	36	HF	422	423.119	0.997355354	2	0.076469577	-1.11651131
110	37	HF	413	413.064	0.99984506	1	0.025058362	-1.601047323
110	38	HF	316	321.415	0.983152622	2	0.07713584	-1.112743786
110	39	HF	415	416.059	0.997454688	1	0.177	-0.752026734
110	40	HF	403	386.065	1.04386567	1	0.063022747	-1.200502672
110	41	HF	477	471.832	1.010953051	1	0.007778869	-2.109083536
110	42	HF	335	332.788	1.006646874	2	0.049	-1.30980392
110	43	HF	320	314.455	1.017633684	2	0.122	-0.913640169
110	44	HF	403	400.432	1.006413074	2	0.042	-1.37675071
110	45	HF	328	339.628	0.96576254	3	0.461	-0.336299075
110	46	HF	280	301.4	0.928998009	4	0.191	-0.718966633
110	47	HF	419	414.393	1.011117466	3	0.099	-1.004364805
110	48	HF	383	368.947	1.038089482	1	0.074	-1.13076828
110	49	HF	369	376.261	0.980702225	3	0.088	-1.055517328
110	50	HF	444	444.396	0.999108903	3	22.74	1.35679046
110	51	HF	462	447.164	1.033177984	2	0.145	-0.838631998
110	52	HF	307	307.515	0.998325285	3	0.065	-1.187086643
110	53	HF	342	340.734	1.003715508	2	0.058	-1.236572006
110	54	HF	375	370.975	1.010849788	2	0.208	-0.681936665
110	55	HF	378	391.106	0.966489903	3	0.118	-0.928117993
110	56	HF	435	415.03	1.048117004	2	0.093	-1.031517051
110	57	HF	426	421.853	1.009830439	1	0.053	-1.27572413
110	58	HF	305	311.241	0.979948015	4	1.013	0.005609445
110	59	HF	454	443.01	1.024807566	3	0.468	-0.329754147
110	60	HF	383	366.12	1.046105102	1	0.09	-1.045757491
110	61	HF	307	297.594	1.03160682	3	0.135	-0.869666232
110	62	HF	403	394.79	1.020795866	1	0.075	-1.124938737
110	63	HF	378	379.618	0.995737821	1	0.16	-0.795880017
110	64	HF	483	471.319	1.024783639	2	0.104	-0.982966661
110	65	HF	435	423.236	1.027795367	3	0.556	-0.254925208
110	66	HF	417	426.998	0.97658537	3	0.11	-0.958607315
110	67	HF	374	365.326	1.023743177	1	0.071	-1.148741651
110	68	HF	433	426.038	1.016341265	1	0.102	-0.991399828
110	69	HF	402	409.4	0.981924768	2	0.132	-0.879426069
110	70	HF	455	448.138	1.015312248	2	0.127	-0.896196279
110	71	HF	403	374.712	1.075492645	2	0.135	-0.869666232
110	72	HF	406	417.76	0.971849866	3	0.193	-0.714442691
110	73	LF	411	414.249	0.992156891	2	0.116	-0.935542011
110	74	LF	435	427.935	1.016509517	2	0.143	-0.844663963
110	75	LF	239	239.923	0.996152932	3	1.35	0.130333768
110	76	LF	290	347.557	0.834395509	3	0.205	-0.688246139
110	77	LF	410	402.619	1.018332468	1	0.181	-0.742321425
110	78	LF	384	387.708	0.990436101	3	0.132	-0.879426069
110	79	LF	287	284.04	1.010421067	3	2.938	0.468051791
110	80	LF	415	428.164	0.969254772	2	0.215	-0.66756154
110	81	LF	285	308.673	0.923307189	3	0.35	-0.455931956
110	82	LF	359	371.233	0.967047649	3	0.253	-0.596879479
110	83	LF	413	398.382	1.036693425	2	0.068	-1.167491087
110	84	LF	394	404.32	0.974475663	1	0.049	-1.30980392
110	85	LF	407	402.955	1.010038342	2	0.027	-1.568636236
110	86	LF	367	366.668	1.000905451	2	0.055	-1.259637311
110	87	LF	485	471.13	1.029439857	1	0.021	-1.677780705
110	88	LF	386	398.981	0.967464616	1	0.037	-1.431798276
110	89	LF	376	378.257	0.994033157	2	0.234	-0.630784143
110	90	LF	381	388.525	0.980631877	3	0.3	-0.522878745
110	91	LF	403	401.518	1.003690993	1	0.022	-1.657577319
110	92	LF	245	226.184	1.083188908	4	137.28	2.137607271
110	93	LF	376	367.866	1.022111312	1	0.055	-1.259637311
110	94	LF	330	329.451	1.001666409	3	0.029	-1.537602002
110	95	LF	381	344.677	1.105382721	2	0.041	-1.387216143
110	96	LF	379	288.36	1.314329311	3	0.056	-1.251811973
110	97	LF	388	373.415	1.03905842	1	0.107	-0.970616222
110	98	LF	387	383.185	1.009956026	2	0.067	-1.173925197
110	99	LF	336	323.864	1.037472519	1	0.068	-1.167491087
110	100	LF	362	361.797	1.000561088	2	0.039	-1.408935393
110	101	LF	377	354.728	1.062786135	3	0.15	-0.823908741
110	102	LF	439	427.19	1.027645778	2	0.055	-1.259637311
110	103	LF	395	374.326	1.055229933	2	0.024	-1.619788758
110	104	LF	377	364.891	1.033185253	2	0.028	-1.552841969
110	105	LF	306	295.67	1.034937599	2	0.151	-0.821023053
110	106	LF	410	392.628	1.044245444	2	0.219	-0.659555885
110	107	LF	246	240.37	1.023422224	2	1.264	0.101747074
110	108	LF	273	260.778	1.04686745	2	0.023	-1.638272164
110	109	LF	405	404.127	1.002160212	2	0.151	-0.821023053
110	110	LF	359	393.477	0.912378614	2	58.47	1.766933094
110	111	LF	343	249.343	1.375615117	1	0.072	-1.142667504
110	112	LF	439	442.747	0.991536927	1	0.138	-0.860120914
110	113	LF	312	291.439	1.070549926	4	1416	3.151063253
110	114	LF	364	370.467	0.982543654	2	0.508	-0.294136288
110	115	LF	333	330.521	1.00750028	2	0.945	-0.024568191
110	116	LF	376	393.839	0.954704841	2	0.095	-1.022276395
110	117	LF	273	386.944	0.705528449	3	2865.6	3.457215569
110	118	LF	362	368.228	0.983086566	2	0.708	-0.149966742
110	119	LF	427	330.284	1.292826779	2	1.619	0.209246849
110	120	LF	352	364.452	0.965833635	2	58.48	1.767007364
110	121	LF	186	191.088	0.973373524	4	634.4	2.802363174
110	122	LF	342	368.743	0.927475233	3	0.765	-0.116338565
110	123	LF	163	191.168	0.852653164	3	0.277	-0.557520231
110	124	LF	328	343.084	0.956034091	2	0.483	-0.316052869
110	125	LF	461	386.984	1.191263721	3	125.44	2.098436045
110	126	LF	366	284.184	1.287897982	3	2.504	0.398634325
110	127	LF	309	326.763	0.9456395	3	0.271	-0.567030709
110	128	LF	269	273.642	0.98303623	3	1.523	0.182699903
110	129	LF	303	307.056	0.986790683	1	0.438	-0.358525889
110	130	LF	367	405.008	0.90615494	1	0.209	-0.679853714
110	131	LF	355	375.167	0.946245272	2	0.385	-0.41453927
110	132	LF	317	340.523	0.930920966	2	0.305	-0.515700161
110	133	LF	410	415.163	0.987563921	1	0.339	-0.469800302
110	134	LF	415	401.802	1.032847024	3	0.404	-0.393618635
110	135	LF	345	373.354	0.92405599	1	0.201	-0.696803943
110	136	LF	407	428.293	0.950284035	2	0.508	-0.294136288
110	137	LF	419	424.088	0.98800249	1	0.38	-0.420216403
110	138	LF	351	356.797	0.983752666	2	1.015	0.006466042
110	139	LF	416	403.723	1.030409464	2	0.18	-0.744727495
110	140	LF	396	404.489	0.979013026	3	0.307	-0.512861625
110	141	LF	361	362.916	0.994720541	3	0.298	-0.525783736
110	142	LF	360	386.389	0.931703542	1	0.315	-0.501689446
110	143	LF	345	376.765	0.915690152	1	0.274	-0.562249437
110	144	LF	330	323.709	1.019434121	1	0.207	-0.684029655
